# Supplementary material for: Allostery Inhibition of BACE1 by Psychotic and Meroterpenoid Drugs in Alzheimer’s Disease Therapy
Source: Molecules. 2022 Jul 8;27(14):4372. doi: 10.3390/molecules27144372 (PMC9320338; doi:10.3390/molecules27144372)
Supplement: Supplementary file 1 [file molecules-27-04372-s001.zip]

Archive with 1 entries (1 files):
- molecules-1527419-supplementary.pdf
